# Supplementary material for: RUMINA: high-throughput deduplication of unique molecular identifiers for amplicon and whole-genome sequencing with enhanced error correction
Source: Bioinformatics. 2026 Feb 24;42(3):btag097. doi: 10.1093/bioinformatics/btag097 (PMC12975283; doi:10.1093/bioinformatics/btag097)
Supplement: btag097_Supplementary_Data [file btag097_supplementary_data.zip]

Archive with 5 entries (5 files):
- RUMINA_20250926_Supplementary_Methods_R1_260120_clean.docx
- RUMINA_SupplementaryFigure1.pdf
- RUMINA_SupplementaryFigure3.pdf
- RUMINA_SupplementaryFigure4.pdf
- RUMINA_SupplementaryFigure2_R1.pdf
